# Supplementary material for: Identification of Let-7 miRNA Activity as a Prognostic Biomarker of SHH Medulloblastoma
Source: Cancers (Basel). 2021 Dec 28;14(1):139. doi: 10.3390/cancers14010139 (PMC8750188; doi:10.3390/cancers14010139)
Supplement: Supplementary file 1 [file cancers-14-00139-s001.zip]

Archive with 4 entries (4 files):
- supplementary figures.pdf
- SupplemtaryTableS1-MODMatcher mapping results.xlsx
- SupplemtaryTableS2-GSE42658 let-7 family functional target genes and GSE85218 functional target genes.xlsx
- SupplemtaryTableS3_A full list of the CMap connectivity scores and target genes.xlsx
