# Supplementary material for: Identification of Let-7 miRNA Activity as a Prognostic Biomarker of SHH Medulloblastoma
Source: Cancers (Basel). 2021 Dec 28;14(1):139. doi: 10.3390/cancers14010139 (PMC8750188; doi:10.3390/cancers14010139)
Supplement: Supplementary file 1 [file cancers-14-00139-s001.zip › SupplemtaryTableS3_A full list of the CMap connectivity scores and target genes.xlsx]

## Sheet: Table S3 MB_table2_purityBING
Score	Name	Description	# of drugs	EnrichmentScore	Target
-99.26	cobalt(II)-chloride	HSP inducer	1 (3)	-	HIF1A
-98.8	amonafide	Topoisomerase inhibitor	1 (16)	-	TOP2A, TOP2B
-98.64	embelin	HCV inhibitor	1 (3)	-	XIAP
-97.22	hyperforin	Cyclooxygenase inhibitor	1 (57)	-	NR1I2, ALOX5, PTGS1, TRPC6
-97.02	parthenolide	NFkB pathway inhibitor	1 (12)	-	ADIPOR2, IKBKB, RELA
-95.75	dapsone	Bacterial antifolate	1 (3)	-	DHFR
-95.6	brivanib	FGFR inhibitor	3 (3)	-97.12	FGFR1, KDR, FLT1, CYP3A4, FGFR2, FGFR3, FLT4, KCNH2
-94.79	ketoconazole	Sterol demethylase inhibitor	1 (6)	-	AR, CYP19A1, CYP21A2, CYP2C19, CYP3A5, CYP3A7, KCNA10
-94.68	piperacillin	Bacterial cell wall synthesis inhibitor	1 (29)	-
-94.61	ziprasidone	Dopamine receptor antagonist	1 (65)	-	DRD2, HTR2A, HTR1A, HTR1D, HRH1, HTR1B, HTR1E, HTR2C, HTR7, ADRA1A, ADRA1B, ADRA2A, ADRA2B, ADRA2C, CHRM1, CHRM2, CHRM3, CHRM4, CHRM5, DRD1, DRD3, DRD4, DRD5, HTR3A, HTR6, SLC6A4
-92.54	tienilic-acid	Sodium/potassium/chloride transporter inhibitor	1 (4)	-	CYP2C9, SLC12A1, SLC22A12
-92.07	sitagliptin	Dipeptidyl peptidase inhibitor	1 (3)	-	DPP4, CYP2C8, FASLG, HMGCR, SLC22A8
-91.88	orantinib	FGFR inhibitor	3 (3)	-97.12	PDGFRB, AURKA, AURKB, KDR, EGFR, FGFR1, FGFR2, PDGFRA, TBK1
-91.59	FCCP	Mitochondrial oxidative phosphorylation uncoupler	1 (2)	-
-91.52	XMD-885	Leucine rich repeat kinase inhibitor	1 (3)	-	LRRK2, MAPK7
-91.3	geldanamycin	HSP inhibitor	1 (13)	-	HSP90AA1, HSP90AB1
-90.67	harpagoside	Acetylcholinesterase inhibitor	1 (17)	-	ACHE
-90.59	tyrphostin-AG-1478	EGFR inhibitor	1 (42)	-	EGFR, MAPK14
-90.43	AG-370	PDGFR receptor inhibitor	1 (9)	-	PDGFRB
-90.06	PD-173074	FGFR inhibitor	3 (3)	-97.12	FGFR1, FGFR3, FGFR2, FGFR4, FLT1, FLT4, KDR, PDGFRA, PDGFRB
-90.05	kinetin-riboside	Apoptosis stimulant	1 (10)	-
